# Supplementary material for: Classification of tuberculosis-related programmed cell death-related patient subgroups and associated immune cell profiling
Source: Front Immunol. 2023 May 2;14:1159713. doi: 10.3389/fimmu.2023.1159713 (PMC10185908; doi:10.3389/fimmu.2023.1159713)
Supplement: Supplementary file 1 [file Table_1.xlsx]

## Sheet: Sheet1
Table S1 PCD-related genes used in this study
	genes
1	AATF
2	ABL1
3	ACAA2
4	ACKR3
5	ACVR1
6	ACVR1B
7	ADORA1
8	AEN
9	AGT
10	AGTR2
11	AIFM1
12	AKT1
13	ANXA6
14	APAF1
15	APPL1
16	AR
17	ARHGEF2
18	ARL6IP5
19	ARMC10
20	ARRB2
21	ASAH2
22	ATF3
23	ATF4
24	ATM
25	ATP2A1
26	ATP2A3
27	ATP5IF1
28	AVP
29	BAD
30	BAG3
31	BAG5
32	BAG6
33	BAK1
34	BAX
35	BBC3
36	BCAP31
37	BCL10
38	BCL2
39	BCL2A1
40	BCL2L1
41	BCL2L10
42	BCL2L11
43	BCL2L12
44	BCL2L14
45	BCL2L2
46	BCL3
47	BCLAF1
48	BDKRB2
49	BDNF
50	BECN1
51	BID
52	BIK
53	BIRC6
54	BLOC1S2
55	BMF
56	BMP4
57	BMP5
58	BMPR1B
59	BNIP3
60	BNIP3L
61	BOK
62	BRCA1
63	BRCA2
64	BRSK2
65	BTK
66	CAAP1
67	CASP1
68	CASP10
69	CASP12
70	CASP2
71	CASP3
72	CASP4
73	CASP5
74	CASP8
75	CASP8AP2
76	CASP9
77	CAV1
78	CCAR2
79	CCK
80	CD14
81	CD24
82	CD27
83	CD28
84	CD38
85	CD3E
86	CD44
87	CD5
88	CD70
89	CD74
90	CDIP1
91	CDKN1A
92	CDKN2D
93	CEBPB
94	CFLAR
95	CHAC1
96	CHCHD10
97	CHEK2
98	CIB1
99	CIDEB
100	CLU
101	COA8
102	COL2A1
103	CRADD
104	CREB3
105	CREB3L1
106	CRH
107	CRIP1
108	CSF2
109	CSNK2A1
110	CSNK2A2
111	CTH
112	CTNNA1
113	CTSC
114	CTTN
115	CUL1
116	CUL2
117	CUL3
118	CUL4A
119	CUL5
120	CX3CL1
121	CX3CR1
122	CXCL12
123	CYLD
124	CYP1B1
125	DAB2IP
126	DAP
127	DAP3
128	DAPK1
129	DAPK2
130	DAPK3
131	DAPL1
132	DAXX
133	DBH
134	DCC
135	DDIAS
136	DDIT3
137	DDIT4
138	DDX3X
139	DDX47
140	DDX5
141	DEDD
142	DEDD2
143	DELE1
144	DEPTOR
145	DIABLO
146	DIDO1
147	DNAJA1
148	DNAJC10
149	DNM1L
150	DPF2
151	DYRK2
152	E2F1
153	E2F2
154	EDA2R
155	EIF2AK3
156	ELL3
157	ENO1
158	EP300
159	EPHA2
160	EPO
161	ERBB3
162	ERCC6
163	ERN1
164	ERN2
165	ERO1A
166	ERP29
167	EYA1
168	EYA2
169	EYA3
170	EYA4
171	FADD
172	FAF1
173	FAIM
174	FAIM2
175	FAM162A
176	FAS
177	FASLG
178	FASTK
179	FBH1
180	FBXW7
181	FEM1B
182	FGA
183	FGB
184	FGF10
185	FGFR1
186	FGFR3
187	FGG
188	FHIT
189	FIGNL1
190	FIS1
191	FNIP2
192	FXN
193	FYN
194	FZD9
195	G0S2
196	GABARAP
197	GATA1
198	GATA4
199	GCLM
200	GDNF
201	GFRAL
202	GGCT
203	GHITM
204	GNAI2
205	GNAI3
206	GPER1
207	GPX1
208	GRINA
209	GSDME
210	GSK3A
211	GSK3B
212	GSKIP
213	GSTP1
214	GZMB
215	HDAC1
216	HERPUD1
217	HGF
218	HIC1
219	HIF1A
220	HINT1
221	HIP1
222	HIP1R
223	HIPK1
224	HIPK2
225	HMGB2
226	HMOX1
227	HNRNPK
228	HRAS
229	HRK
230	HSPA1A
231	HSPA1B
232	HSPB1
233	HTRA2
234	HTT
235	HYAL2
236	HYOU1
237	ICAM1
238	IFI16
239	IFI27
240	IFI27L1
241	IFI27L2
242	IFI6
243	IFNB1
244	IFNG
245	IGF1
246	IKBKE
247	IL12A
248	IL19
249	IL1A
250	IL1B
251	IL2
252	IL20RA
253	IL33
254	IL4
255	IL6R
256	IL7
257	INCA1
258	ING2
259	ING5
260	INHBA
261	INHBB
262	INS
263	ITGA6
264	ITGAM
265	ITGAV
266	ITM2C
267	ITPR1
268	ITPRIP
269	IVNS1ABP
270	JAK2
271	JMY
272	JUN
273	KDM1A
274	KITLG
275	KRT18
276	KRT8
277	LCK
278	LGALS12
279	LGALS3
280	LRRK2
281	LTBR
282	LY96
283	MADD
284	MAEL
285	MAGEA3
286	MAP2K5
287	MAP3K5
288	MAPK7
289	MAPK8
290	MAPK8IP1
291	MAPK8IP2
292	MAPK9
293	MARCHF7
294	MAZ
295	MCL1
296	MDM2
297	MELK
298	MFF
299	MIF
300	MIR132
301	MIR15A
302	MIR16-1
303	MIR17
304	MIR198
305	MIR21
306	MIR210
307	MIR221
308	MIR222
309	MIR26B
310	MIR27B
311	MIR449A
312	MKNK2
313	MLH1
314	MLLT11
315	MMP9
316	MNT
317	MOAP1
318	MPV17L
319	MSH2
320	MSH6
321	MSX1
322	MUC1
323	MUL1
324	MYBBP1A
325	NACC2
326	NANOS3
327	NBN
328	NCK1
329	NCK2
330	NDUFA13
331	NDUFS3
332	NFATC4
333	NFE2L2
334	NGF
335	NGFR
336	NKX3-1
337	NLE1
338	NME5
339	NMT1
340	NOC2L
341	NOG
342	NOL3
343	NONO
344	NOS3
345	NOX1
346	NR4A2
347	NUPR1
348	OPA1
349	P2RX4
350	P2RX7
351	P4HB
352	PAK2
353	PAK5
354	PARK7
355	PARP1
356	PARP2
357	PAWR
358	PCGF2
359	PDCD10
360	PDCD5
361	PDCD6
362	PDIA3
363	PDK1
364	PDK2
365	PDPK1
366	PDX1
367	PEA15
368	PELI3
369	PERP
370	PF4
371	PHIP
372	PHLDA3
373	PIAS4
374	PIDD1
375	PIH1D1
376	PIK3R1
377	PINK1
378	PLAGL2
379	PLAUR
380	PLEKHF1
381	PLSCR3
382	PMAIP1
383	PML
384	POLB
385	POU4F1
386	POU4F2
387	PPARD
388	PPIA
389	PPIF
390	PPM1F
391	PPP1CA
392	PPP1R13B
393	PPP1R15A
394	PPP2R1B
395	PPP3CC
396	PPP3R1
397	PRDX2
398	PRELID1
399	PRKCA
400	PRKCD
401	PRKDC
402	PRKN
403	PRKRA
404	PRODH
405	PSEN1
406	PSMD10
407	PSME3
408	PTEN
409	PTGIS
410	PTH
411	PTPMT1
412	PTPN1
413	PTPN2
414	PTPRC
415	PTTG1IP
416	PYCARD
417	QARS1
418	RACK1
419	RAF1
420	RB1
421	RB1CC1
422	RBCK1
423	RELA
424	RET
425	RFFL
426	RHOT1
427	RHOT2
428	RIPK1
429	RIPK3
430	RNF183
431	RNF186
432	RNF34
433	RNF41
434	RPL11
435	RPL26
436	RPS27L
437	RPS3
438	RPS6KB1
439	RPS7
440	RRP8
441	RTKN2
442	RTL10
443	S100A8
444	S100A9
445	SCG2
446	SCN2A
447	SCRT2
448	SELENOK
449	SELENOS
450	SENP1
451	SEPTIN4
452	SERINC3
453	SERPINE1
454	SFN
455	SFPQ
456	SFRP1
457	SFRP2
458	SGMS1
459	SGPL1
460	SGPP1
461	SH3RF1
462	SHH
463	SHISA5
464	SIAH1
465	SIAH2
466	SIRT1
467	SIVA1
468	SKIL
469	SLC25A5
470	SLC35F6
471	SLC9A3R1
472	SMAD3
473	SNAI1
474	SNAI2
475	SNW1
476	SOD1
477	SOD2
478	SORT1
479	SP100
480	SRC
481	SRPX
482	SST
483	SSTR3
484	ST20
485	STK11
486	STK24
487	STK25
488	STK3
489	STK4
490	STRADB
491	STX4
492	STYXL1
493	SYVN1
494	TAF9
495	TAF9B
496	TCF7L2
497	TERT
498	TFDP1
499	TFDP2
500	TFPT
501	TGFB1
502	TGFB2
503	TGFBR1
504	THBS1
505	TICAM1
506	TICAM2
507	TIMM50
508	TIMP3
509	TLR3
510	TLR4
511	TM2D1
512	TMBIM1
513	TMBIM6
514	TMC8
515	TMEM102
516	TMEM109
517	TMEM117
518	TMEM14A
519	TMEM161A
520	TNF
521	TNFAIP3
522	TNFRSF10A
523	TNFRSF10B
524	TNFRSF10C
525	TNFRSF12A
526	TNFRSF1A
527	TNFRSF1B
528	TNFRSF25
529	TNFSF10
530	TNFSF12
531	TOPORS
532	TP53
533	TP53BP2
534	TP63
535	TP73
536	TPD52L1
537	TPT1
538	TRADD
539	TRAF1
540	TRAF2
541	TRAF7
542	TRAP1
543	TRIAP1
544	TRIB3
545	TRIM32
546	TRIM39
547	TXNDC12
548	TYROBP
549	UACA
550	UBB
551	UBE2K
552	UBE4B
553	UBQLN1
554	UMOD
555	UNC5B
556	URI1
557	USP28
558	USP47
559	VDAC2
560	VNN1
561	WDR35
562	WNT4
563	WWOX
564	XBP1
565	YAP1
566	YBX3
567	YWHAB
568	YWHAE
569	YWHAG
570	YWHAH
571	YWHAQ
572	YWHAZ
573	ZC3HC1
574	ZDHHC3
575	ZMYND11
576	ZNF205
577	ZNF385A
578	ZNF385B
579	ZNF622
580	ZSWIM2
581	ABCA2
582	ABCB9
583	ACP2
584	ACP5
585	ADGRE2
586	AGA
587	AP1B1
588	AP1G1
589	AP1M1
590	AP1M2
591	AP1S1
592	AP1S2
593	AP1S3
594	AP3B1
595	AP3B2
596	AP3D1
597	AP3M1
598	AP3M2
599	AP3S1
600	AP3S2
601	AP4B1
602	AP4E1
603	AP4M1
604	AP4S1
605	ARF1
606	ARL8B
607	ARSA
608	ARSB
609	ARSG
610	ASAH1
611	ATP10B
612	ATP13A2
613	ATP6AP1
614	ATP6V0A1
615	ATP6V0A2
616	ATP6V0A4
617	ATP6V0B
618	ATP6V0C
619	ATP6V0D1
620	ATP6V0D2
621	ATP6V1H
622	BLK
623	BLOC1S1
624	BORCS5
625	BORCS6
626	C12orf4
627	CBL
628	CD164
629	CD300A
630	CD63
631	CD68
632	CD84
633	CHGA
634	CLN3
635	CLN5
636	CLNK
637	CLTA
638	CLTB
639	CLTC
640	CLTCL1
641	CPLX2
642	CTNS
643	CTSA
644	CTSB
645	CTSD
646	CTSE
647	CTSF
648	CTSG
649	CTSH
650	CTSK
651	CTSL
652	CTSO
653	CTSS
654	CTSV
655	CTSW
656	CTSZ
657	DEF8
658	DNASE2
659	DNASE2B
660	ENTPD4
661	FAM98A
662	FER
663	FES
664	FGR
665	FLCN
666	FOXF1
667	FTH1
668	FTL
669	FUCA1
670	GAA
671	GAB2
672	GALC
673	GALNS
674	GATA2
675	GBA
676	GCC2
677	GGA1
678	GGA2
679	GGA3
680	GLA
681	GLB1
682	GM2A
683	GNPTAB
684	GNPTG
685	GNS
686	GUSB
687	HDAC6
688	HEXA
689	HEXB
690	HGS
691	HGSNAT
692	HPS6
693	HSPA8
694	HYAL1
695	IDS
696	IDUA
697	IGF2R
698	IL13
699	IL13RA2
700	IL4R
701	KIF1B
702	KIT
703	KXD1
704	LAMP1
705	LAMP2
706	LAMP3
707	LAMTOR1
708	LAPTM4A
709	LAPTM4B
710	LAPTM5
711	LAT
712	LAT2
713	LGALS9
714	LGMN
715	LIPA
716	LYN
717	M6PR
718	MAN2B1
719	MANBA
720	MAP1LC3A
721	MAP6
722	MCOLN1
723	MFSD8
724	MILR1
725	MRGPRX2
726	MT3
727	MYH9
728	NAGA
729	NAGLU
730	NAGPA
731	NAPSA
732	NCOA4
733	NDEL1
734	NEDD4
735	NEU1
736	NPC1
737	NPC2
738	NR4A3
739	PIK3C3
740	PIK3CD
741	PIK3CG
742	PIP4K2A
743	PIP4K2B
744	PIP4P1
745	PLA2G15
746	PLA2G3
747	PLEKHM1
748	PLEKHM2
749	PPT1
750	PPT2
751	PSAP
752	PSAPL1
753	PTGDR
754	PTGDS
755	RAB34
756	RAB3A
757	RAB7A
758	RAC2
759	RUBCNL
760	S100A13
761	SCARB2
762	SGSH
763	SLC11A1
764	SLC11A2
765	SLC17A5
766	SMPD1
767	SNAP23
768	SNAPIN
769	SNX16
770	SNX4
771	SORL1
772	SPAG9
773	SPHK2
774	SQSTM1
775	STXBP1
776	STXBP2
777	SUMF1
778	SYK
779	SYTL4
780	TCIRG1
781	TFEB
782	TMEM106B
783	TPP1
784	UNC13D
785	VAMP7
786	VAMP8
787	VPS33A
788	VPS33B
789	VPS4A
790	WASH3P
791	ZFYVE16
792	PARP
793	HSP70
794	PAAN
795	ARH3
796	RNF146
797	ADPRHL2
798	OGG1
799	AMPK
800	ATG5
801	ATG7
802	CDC42
803	CDH1
804	CYBB
805	MYH14
806	PI3KC3
807	RHOA
808	ROCK
809	RUBCN
810	UVRAG
811	ELANE
812	MMP1
813	MPO
814	CAMP
815	PADI4
816	EIPA
817	NCX1
818	MIA
819	IKBKB
820	NFKB1
821	CA9
822	CHUK
823	IKBKG
824	NFKB1A
825	PGAM5
826	KEAP1
827	NRF2
828	AIRE
829	FDX1
830	LIAS
831	LIPT1
832	DLD
833	DLAT
834	PDHA1
835	PDHB
836	MTF1
837	GLS
838	CDKN2A
839	GCSH
840	ATP7A
841	ATP7B
842	SLC31A1
843	CASP6
844	CHMP2A
845	CHMP2B
846	CHMP3
847	CHMP4A
848	CHMP4B
849	CHMP4C
850	CHMP6
851	CHMP7
852	CYCS
853	GPX4
854	GSDMB
855	GSDMC
856	GSDMD
857	HMGB1
858	IL18
859	IRF1
860	IRF2
861	NLRC4
862	NLRP1
863	NLRP2
864	NLRP3
865	NLRP6
866	NLRP7
867	NOD1
868	PLCG1
869	PJVK
870	PRKACA
871	SCAF11
872	TINAP
873	AIM2
874	GSDMA
875	IL6
876	NOD2
877	TIRAP
878	GLUD1
879	GLUD2
880	ALOX15
881	PYG
882	CAPN1
883	GLNA
884	CAPN2
885	HSP90A
886	TNFSF6
887	TNFRSF6
888	JNK
889	CAMK2
890	STAT3
891	IRF9
892	XIAP
893	TRPM7
894	IFNAR1
895	IFNAR2
896	IFNGR1
897	IFNGR2
898	TIRP
899	IFNA
900	IFNB
901	TRIF
902	VDAC1
903	SLC25A4S
904	PPID
905	MLKL
906	TRAF5
907	JAK1
908	JAK3
909	TYK2
910	STAT1
911	STAT2
912	STAT4
913	STAT5A
914	STAT5B
915	STAT6
916	H2A
917	RNF31
918	VPS24
919	VPS4
920	CHMP1
921	CHMP5
922	ZBP1
923	VDAC3
924	BIRC2
925	BIRC3
926	EIF2AK2
927	PLA2G4
928	SPATA2
929	SHARPIN
930	NOX2
931	USP21
932	ABCC1
933	ACACA
934	ACO1
935	ACSF2
936	ACSL1
937	ACSL3
938	ACSL4
939	ACSL5
940	ACSL6
941	AIFM2
942	AKR1C1
943	AKR1C2
944	AKR1C3
945	ALOX12
946	ALOX5
947	ATP5MC3
948	BACH1
949	CARS
950	CBS
951	CISD1
952	CP
953	CRYAB
954	CS
955	DPP4
956	EMC2
957	FADS2
958	FANCD2
959	FDFT1
960	FTMT
961	G6PD
962	GCLC
963	GLS2
964	GOT1
965	GSS
966	HMGCR
967	HSBP1
968	IREB2
969	LPCAT3
970	MAP1LC3B
971	MAP1LC3C
972	MT1G
973	NFS1
974	NQO1
975	OTUB1
976	PCBP1
977	PCBP2
978	PEBP1
979	PGD
980	PHKG2
981	PRNP
982	PROM2
983	PTGS2
984	RPL8
985	SAT1
986	SAT2
987	SLC1A5
988	SLC39A14
989	SLC39A8
990	SLC3A2
991	SLC40A1
992	SLC7A11
993	SQLE
994	STEAP3
995	TF
996	TFRC
997	ZEB1
998	ABL2
999	ACER2
1000	ADRA1A
1001	ADRB2
1002	AMBRA1
1003	ATF6
1004	ATG101
1005	ATG13
1006	ATG14
1007	ATG2A
1008	ATG2B
1009	ATP6V0E1
1010	ATP6V0E2
1011	ATP6V1A
1012	ATP6V1B1
1013	ATP6V1B2
1014	ATP6V1C1
1015	ATP6V1C2
1016	ATP6V1D
1017	ATP6V1E1
1018	ATP6V1E2
1019	ATP6V1G1
1020	ATP6V1G2
1021	AUP1
1022	C9orf72
1023	CALCOCO2
1024	CAMKK2
1025	CAPNS1
1026	CDC37
1027	CDK5
1028	CDK5R1
1029	CISD2
1030	CLEC16A
1031	CPTP
1032	DCN
1033	DDRGK1
1034	DEPDC5
1035	DEPP1
1036	DHRSX
1037	DRAM1
1038	DRAM2
1039	EEF1A1
1040	EEF1A2
1041	EIF2AK4
1042	EIF4G1
1043	EIF4G2
1044	ELAPOR1
1045	EPM2A
1046	ERCC4
1047	EXOC1
1048	EXOC4
1049	EXOC7
1050	EXOC8
1051	FBXL2
1052	FBXO7
1053	FEZ1
1054	FEZ2
1055	FOXK1
1056	FOXK2
1057	FOXO1
1058	FOXO3
1059	FYCO1
1060	FZD5
1061	GAPDH
1062	GFAP
1063	GOLGA2
1064	GPR137
1065	GPR137B
1066	GPSM1
1067	HAX1
1068	HERC1
1069	HSP90AA1
1070	HSPB8
1071	HTR2B
1072	HUWE1
1073	IL10
1074	IL10RA
1075	IRGM
1076	KAT5
1077	KAT8
1078	KDM4A
1079	KDR
1080	KIF25
1081	KLHL22
1082	KLHL3
1083	LACRT
1084	LAMTOR2
1085	LAMTOR3
1086	LAMTOR4
1087	LAMTOR5
1088	LARP1
1089	LEP
1090	LEPR
1091	LGALS8
1092	LRSAM1
1093	LZTS1
1094	MAP3K7
1095	MAPK15
1096	MAPK3
1097	MAPT
1098	MEFV
1099	MET
1100	MFN2
1101	MID2
1102	MIR199A1
1103	MIRLET7B
1104	MLST8
1105	MTCL1
1106	MTDH
1107	MTM1
1108	MTMR3
1109	MTMR4
1110	MTMR8
1111	MTMR9
1112	MTOR
1113	NPRL2
1114	NRBP2
1115	OPTN
1116	ORMDL3
1117	OSBPL7
1118	PAFAH1B2
1119	PHB2
1120	PHF23
1121	PIK3C2A
1122	PIK3CA
1123	PIK3CB
1124	PIK3R2
1125	PIM2
1126	PIP4K2C
1127	PLK2
1128	PLK3
1129	POLDIP2
1130	PRKAA1
1131	PRKAA2
1132	PRKAB1
1133	PRKAB2
1134	PRKAG1
1135	PRKAG2
1136	PRKAG3
1137	PRKD1
1138	PTPN22
1139	QSOX1
1140	RAB39B
1141	RAB3GAP1
1142	RAB3GAP2
1143	RAB8A
1144	RALB
1145	RASIP1
1146	RETREG1
1147	RETREG3
1148	RHEB
1149	RIPK2
1150	RMC1
1151	RNF152
1152	RNF5
1153	ROCK1
1154	RPTOR
1155	RRAGA
1156	RRAGB
1157	RRAGC
1158	RRAGD
1159	RUFY4
1160	SCFD1
1161	SCOC
1162	SEC22B
1163	SESN1
1164	SESN2
1165	SESN3
1166	SH3BP4
1167	SH3GLB1
1168	SIRT2
1169	SLC38A9
1170	SMCR8
1171	SMG1
1172	SNCA
1173	SNRNP70
1174	SNX32
1175	SNX5
1176	SNX6
1177	SOGA1
1178	SOGA3
1179	SPTLC1
1180	SPTLC2
1181	SREBF1
1182	SREBF2
1183	STBD1
1184	STING1
1185	STUB1
1186	SUPT5H
1187	SVIP
1188	SYNPO2
1189	TAB2
1190	TAB3
1191	TBC1D14
1192	TBC1D25
1193	TBK1
1194	TEX264
1195	TIGAR
1196	TLK2
1197	TMEM150A
1198	TMEM150B
1199	TMEM150C
1200	TMEM39A
1201	TMEM39B
1202	TMEM59
1203	TOMM7
1204	TP53INP1
1205	TP53INP2
1206	TPCN1
1207	TPCN2
1208	TREM2
1209	TRIM13
1210	TRIM14
1211	TRIM21
1212	TRIM22
1213	TRIM27
1214	TRIM34
1215	TRIM38
1216	TRIM5
1217	TRIM6
1218	TRIM65
1219	TRIM68
1220	TRIM8
1221	TRIML1
1222	TRIML2
1223	TSC1
1224	TSC2
1225	TSPO
1226	UBA5
1227	UBQLN2
1228	UBQLN4
1229	UCHL1
1230	UFC1
1231	UFL1
1232	UFM1
1233	ULK1
1234	USP10
1235	USP13
1236	USP30
1237	USP33
1238	USP36
1239	VPS13C
1240	VPS13D
1241	VPS26A
1242	VPS26B
1243	VPS35
1244	WAC
1245	WASHC1
1246	WDFY3
1247	WDR24
1248	WDR41
1249	WDR6
1250	WDR81
1251	WIPI2
1252	ZC3H12A
1253	ZKSCAN3
1254	ZMPSTE24
