# Supplementary material for: Classification of tuberculosis-related programmed cell death-related patient subgroups and associated immune cell profiling
Source: Front Immunol. 2023 May 2;14:1159713. doi: 10.3389/fimmu.2023.1159713 (PMC10185908; doi:10.3389/fimmu.2023.1159713)
Supplement: Supplementary file 3 [file DataSheet_1.zip]

Archive with 6 entries (5 files):
- Supplementary Figure/
- Supplementary Figure/Figure S1.tif
- Supplementary Figure/Figure S2.tif
- Supplementary Figure/Figure S3.tif
- Supplementary Figure/Figure S4.tif
- Supplementary Figure/Supplementary Figure legend.docx
